# Supplementary material for: The Epidemiological Signature of Pathogen Populations That Vary in the Relationship between Free-Living Parasite Survival and Virulence
Source: Viruses. 2020 Sep 22;12(9):1055. doi: 10.3390/v12091055 (PMC7551987; doi:10.3390/v12091055)
Supplement: Supplementary file 1 [file viruses-12-01055-s001.zip]

Archive with 1 entries (1 files):
- viruses-903183-supplementary.pdf
